# Supplementary material for: Influence of Keratoconus Severity on Detecting True Progression with Scheimpflug Imaging and Anterior Segment Optical Coherence Tomography
Source: Life (Basel). 2023 Jun 29;13(7):1474. doi: 10.3390/life13071474 (PMC10382025; doi:10.3390/life13071474)
Supplement: Supplementary file 1 [file life-13-01474-s001.zip]

Archive with 1 entries (1 files):
- life-2427793-supplementary.pdf
